# Supplementary material for: Antigenic assessment of the H3N2 component of the 2019-2020 Northern Hemisphere influenza vaccine
Source: Nat Commun. 2020 May 15;11:2445. doi: 10.1038/s41467-020-16183-y (PMC7229105; doi:10.1038/s41467-020-16183-y)
Supplement: Supplementary file 3 — Source Data [file 41467_2020_16183_MOESM3_ESM.xlsx]

## Sheet: Figure 1 B-D
Figure 1 B-D
									3c3.A		3c2.A
	3c3.A-egg	3c3.A	3c3.A-G186V	3c3.A-D190N	3c3.A-S219Y	3c2.A	3c2.A2	3c2.A1b	3c2.A site A	3c2.A site B	3c3.A site A	3c3.A site B
Ferret 1 3c3.A WT	1016	1016	1280	1612.7	1016	10	10	10	1015.94	32	40	2560
Ferret 2 3c3.A WT	806	640	1280	1280	806	10	10	10	403.175	63	100.794	1280
Ferret 3 3c3.A WT	403	403	640	1015.94	640	10	16	10	403.175	10	20	1016
Ferret 1 3c3.A-egg	1016	101	320	640	127	10	10	10	50.3968	20	12.5992	160
Ferret 2 3c3.A-egg	640	40	160	253.984	40	10	10	10	10	10	10	16
Ferret 3 3c3.A-egg	508	127	160	403.175	127	10	10	10	20	10	10	80

## Sheet: Figure 2
Figure 2
Participant	GMT 3c3.A-egg pre	GMT 3c3.A-egg post	GMT 3c3.A pre	GMT 3c3.A post	GMT 3c2.A1b pre	GMT 3c2.A1b post	GMT 3c3.A + 3c2.A site A pre	GMT 3c3.A + 3c2.A site A post	GMT 3c3.A + 3c2.A site B pre	GMT 3c3.A + 3c2.A site B post
1	28.2843	56.5685	10	40	10	10	20	40	10	10
2	10	40	10	10	10	10	10	28.2843	10	10
3	80	320	20	80	40	160	20	160	80	160
4	10	320	10	80	10	10	10	40	10	20
5	14.1421	80	40	80	10	20	40	80	20	40
6	28.2843	320	10	80	10	40	14.1421	80	20	40
7	10	160	10	28.2843	10	10	10	40	10	10
8	10	640	10	40	20	20	10	10	10	10
9	80	160	10	14.1421	40	40	40	113.137	20	20
10	160	320	160	160	20	20	160	160	20	20
11	80	160	40	40	10	10	40	40	10	10
12	40	80	20	40	10	40	20	40	10	28.2843
13	20	80	10	40	20	20	20	56.5685	40	40
14	20	640	20	320	10	320	14.1421	320	10	160
15	10	320	10	80	20	80	40	80	20	80
16	40	640	14.1421	320	40	640	40	640	40	320
17	10	80	10	40	10	10	10	10	10	20
18	14.1421	40	10	20	10	40	20	40	10	40
19	40	1280	20	905.097	20	20	20	452.548	14.1421	40
20	20	640	20	80	10	10	40	56.5685	10	10
21	10	160	20	40	10	10	40	40	20	20
22	160	320	40	80	20	40	80	160	10	40
23	20	640	20	320	10	10	10	40	10	20
24	40	1810.19	20	320	10	20	20	160	10	20
25	10	160	10	20	20	20	10	80	10	20
26	28.2843	113.137	40	80	40	40	40	40	28.2843	56.5685
27	20	905.097	80	2560	40	40	40	905.097	40	40
28	80	320	40	80	10	10	20	80	40	40
29	10	160	10	80	10	20	10	40	10	28.2843
30	10	10	10	10	10	10	10	20	10	10
31	80	160	40	40	160	160	56.5685	56.5685	160	160
32	80	320	40	160	80	80	80	113.137	40	80
33	10	160	10	80	20	20	10	40	14.1421	14.1421
34	40	2560	20	40	10	10	20	28.2843	10	10
35	80	80	80	80	10	10	226.274	160	10	10
36	10	40	10	20	10	10	10	20	10	10
37	40	320	10	160	10	10	20	80	10	10
38	10	80	10	40	20	20	28.2843	40	20	20
39	40	320	20	160	10	40	10	56.5685	14.1421	80
40	10	905.097	10	320	10	320	10	640	10	320
41	10	28.2843	10	40	10	10	10	20	10	10
42	160	160	80	80	14.1421	28.2843	80	56.5685	40	40
43	20	640	10	160	40	320	10	80	28.2843	320
44	80	226.274	40	80	20	20	40	80	20	40
45	80	113.137	40	80	10	10	20	56.5685	10	10
46	10	80	10	10	10	20	10	20	10	10
47	56.5685	226.274	40	160	10	20	40	160	14.1421	40
48	10	10	10	10	10	10	10	10	10	10
49	10	160	10	10	10	10	10	10	10	10
50	80	320	20	160	20	160	20	160	28.2843	113.137
51	160	320	40	80	10	20	20	113.137	10	40
52	10	320	10	80	10	10	10	56.5685	10	20
53	20	160	20	56.5685	10	10	10	80	10	10
54	80	320	40	160	20	160	80	320	20	113.137
55	40	320	14.1421	80	10	10	40	160	10	20
56	40	640	40	320	10	10	20	160	10	113.137
57	10	56.5685	10	28.2843	10	10	10	40	10	10
58	10	905.097	10	640	10	10	10	160	10	10
59	10	28.2843	10	40	10	10	10	40	10	10
60	640	1280	80	640	160	640	40	320	160	452.548
61	10	640	10	160	10	20	10	40	10	40
62	56.5685	320	20	160	10	10	20	160	14.1421	56.5685
